# Supplementary material for: Metabolic Reprogramming of the Host Cell by Human Adenovirus Infection
Source: Viruses. 2019 Feb 8;11(2):141. doi: 10.3390/v11020141 (PMC6409786; doi:10.3390/v11020141)
Supplement: Supplementary file 1 [file viruses-11-00141-s001.zip]

Archive with 5 entries (4 files):
- Supplementary Table 1 - Metabolite Changes.xlsx
- __MACOSX/
- __MACOSX/._Supplementary Table 1 - Metabolite Changes.xlsx
- Supplementary Table 2 - Metabolism Genes and Proteins.xlsx
- __MACOSX/._Supplementary Table 2 - Metabolism Genes and Proteins.xlsx
