# Supplementary material for: Metabolic Reprogramming of the Host Cell by Human Adenovirus Infection
Source: Viruses. 2019 Feb 8;11(2):141. doi: 10.3390/v11020141 (PMC6409786; doi:10.3390/v11020141)
Supplement: Supplementary file 1 [file viruses-11-00141-s001.zip › Supplementary Table 1 - Metabolite Changes.xlsx]

## Sheet: Sheet1
Supplementary Table 1. A selection of changes in metabolite consumption or secretion in HAdV infected cells. Metabolite concentrations are influenced by cell line and cell density. Whether infected cells were grown in a bioreactor with glutamine replenishment and pH control also influenced metabolism.
Metabolite	Cell Line	Cell Density (High or Low)	HAdV Type	Bioreactor	Observed Change	Ref.
Acetate	HEK293	Low	HAdVC-5	No	Increased consumption	Silva et al, 2016 [31]
(carboxylic acid)
	IMR-90	Not stated	E1A (from HAdVC-5) + RAS	No	Increased secretion	Madhu et al, 2015 [85]
Acetyl-CoA (cofactor molecule)	1G3	Both	HAdVC-5	No	Increased production	Carinhas et al, 2017 [46]
Alanine	HEK293	Low	HAdVC-5	Yes	Increased secretion	Silva et al, 2016 [31]
(amino acid)
	HEK293	High	HAdVC-5	Yes	Decreased secretion	Silva et al, 2016 [31]
	1G3	Both	HAdVC-5	Yes	No change	Silva et al, 2016 [31]
	1G3	High	HAdVC-5	No	Increased production	Carinhas et al, 2017 [46]
	IMR-90	Not stated	E1A (from HAdVC-5) + RAS	No	Increased secretion; Decreased intracellular concentration	Madhu et al, 2015 [85]
Asparagine	1G3	Both	HAdVC-5	No	Increased production	Carinhas et al, 2017 [46]
(amino acid)
	NHBE	Sub-confluent	HAdVC-5	No	Increased intracellular concentration	Thai et al, 2015 [25]
Aspartate (amino acid)	1G3	Both	HAdVC-5	No	Increased production	Carinhas et al, 2017 [46]
	NHBE	Sub-confluent	HAdVC-5	No	Increased intracellular concentration	Thai et al, 2015 [25]
Choline (water-soluble compound)	HEK293, 1G3	Low	HAdVC-5	No	Increased consumption	Silva et al, 2016 [31]
	HEK293, 1G3	Low	HAdVC-5	Yes	Increased consumption	Silva et al, 2016 [31]
Formate	HEK293	Low	HAdVC-5	No	Increased secretion	Silva et al, 2016 [31]
(carboxylic acid)
Fumarate (carboxylic acid)	IMR-90	Not stated	E1A (from HAdVC-5) + RAS	No	Increased secretion	Madhu et al, 2015 [85]
Glucose	HEK293, 1G3	Both	HAdVC-5	No	Increased consumption	Silva et al, 2016 [31]
(mono-saccharide)
	HEK293, 1G3	Both	HAdVC-5	Yes	Increased consumption	Silva et al, 2016 [31]
	1G3	Both	HAdVC-5	No	Increased	Carinhas et al, 2017 [46]
					consumption
	MCF10A, NHBE	Sub-confluent	HAdVC-5	No	Increased consumption	Thai et al, 2014 [26]
	3T3-L1	Sub-confluent	HAdVD-36	No	Increased consumption	Na et al, 2016 [77]
	IMR-90	Not stated	E1A (from HAdVC-5) + RAS	No	Increased consumption; Decreased intracellular concentration	Madhu et al, 2015 [85]
Glutamate	HEK293, 1G3	Low	HAdVC-5	No	Increased secretion	Silva et al, 2016 [31]
(amino acid)
	IMR-90	Not stated	E1A (from HAdVC-5) + RAS	No	Increased secretion; Decreased intracellular concentration	Madhu et al, 2015 [85]
Glutamine	HEK293	Both	HAdVC-5	No	Increased consumption	Silva et al, 2016 [31]
(amino acid)
	HEK293	Both	HAdVC-5	Yes	Increased consumption	Silva et al, 2016 [31]
	1G3	Both	HAdVC-5	Yes	No change	Silva et al, 2016 [31]
	1G3	High	HAdVC-5	No	Increased consumption	Carinhas et al, 2017 [46]
	NHBE	Sub-confluent	HAdVC-5	No	Increased consumption	Thai et al, 2015 [25]
	IMR-90	Not stated	E1A (from HAdVC-5) + RAS	No	Increased consumption; Decreased intracellular concentration	Madhu et al, 2015 [85]
Glycerol-3-phosphate	HEK293, 1G3	Low	HAdVC-5	Yes	Increased secretion	Silva et al, 2016 [31]
(sugar alcohol ester)
	HEK293, 1G3	High	HAdVC-5	Yes	Decreased secretion	Silva et al, 2016 [31]
Glycine (amino acid)	1G3	High	HAdVC-5	No	Increased production	Carinhas et al, 2017 [46]
Isoleucine (amino acid)	IMR-90	Not stated	E1A (from HAdVC-5) + RAS	No	Decreased intracellular concentration; Increased consumption	Madhu et al, 2015 [85]
Lactate	HEK293, 1G3	Both	HAdVC-5	No	Increased secretion	Silva et al, 2016 [31]
(carboxylic acid)
	1G3	Both	HAdVC-5	No	Increased secretion	Carinhas et al, 2017 [46]
	MCF10A	Sub-confluent	HAdVC-5	No	Increased production	Thai et al, 2014 [26]
	IMR-90	Not stated	E1A (from HAdVC-5) + RAS	No	Increased secretion	Madhu et al, 2015 [85]
Leucine (amino acid)	IMR-90	Not stated	E1A (from HAdVC-5) + RAS	No	Decreased intracellular concentration; Increased consumption	Madhu et al, 2015 [85]
Lysine (amino acid)	IMR-90	Not stated	E1A (from HAdVC-5) + RAS	No	Decreased intracellular concentration; Increased consumption	Madhu et al, 2015 [85]
Methionine (amino acid)	IMR-90	Not stated	E1A (from HAdVC-5) + RAS	No	Decreased intracellular concentration	Madhu et al, 2015 [85]
Phenylalanine (amino acid)	IMR-90	Not stated	E1A (from HAdVC-5) + RAS	No	Decreased intracellular concentration	Madhu et al, 2015 [85]
Proline (amino acid)	NHBE	Sub-confluent	HAdVC-5	No	Increased intracellular concentration	Thai et al, 2015 [25]
Pyroglutamate (amino acid)	IMR-90	Not stated	E1A (from HAdVC-5) + RAS	No	Increased secretion	Madhu et al, 2015 [85]
Pyruvate (carboxylic acid)	IMR-90	Not stated	E1A (from HAdVC-5) + RAS	No	Increased consumption; Decreased intracellular concentration	Madhu et al, 2015 [85]
Serine	1G3	High	HAdVC-5	No	Increased production	Carinhas et al, 2017 [46]
(amino acid)
	IMR-90	Not stated	E1A (from HAdVC-5) + RAS	No	Decreased intracellular concentration	Madhu et al, 2015 [85]
Succinate	HEK293	Low	HAdVC-5	No	Increased secretion	Silva et al, 2016 [31]
(carboxylic acid)
Threonine (amino acid)	IMR-90	Not stated	E1A (from HAdVC-5) + RAS	No	Decreased intracellular concentration	Madhu et al, 2015 [85]
Tyrosine (amino acid)	IMR-90	Not stated	E1A (from HAdVC-5) + RAS	No	Decreased intracellular concentration; Increased consumption	Madhu et al, 2015 [85]
Valine (amino acid)	IMR-90	Not stated	E1A (from HAdVC-5) + RAS	No	Decreased intracellular concentration; Increased consumption	Madhu et al, 2015 [85]
