# Supplementary material for: Metabolic Reprogramming of the Host Cell by Human Adenovirus Infection
Source: Viruses. 2019 Feb 8;11(2):141. doi: 10.3390/v11020141 (PMC6409786; doi:10.3390/v11020141)
Supplement: Supplementary file 1 [file viruses-11-00141-s001.zip › Supplementary Table 2 - Metabolism Genes and Proteins.xlsx]

## Sheet: Sheet1
Supplementary Table 2. Expression of select genes and proteins influencing metabolism during HAdV infection. In situations where the HadV viral protein was studied in isolation from HAdV infection infection time is not applicable (N/A).
Metabolic	Cell Line or Model	HAdV Type	Hours Post Infection (hpi)	Gene or Protein Names	Reference
Pathway
Amino acid metabolism	IMR-90	E1A (from HAdVC-5) + RAS	N/A	BCKDHA, BCKDHB, MCCC1, MCCC2, ACAT1, HIBADH	Madhu et al, 2015 [85]
Creatine metabolism	HeLa	HAdVC-5 and E1A (from HAdVC-5)	16	CKB	Kaddurah-Daouk et al, 1990 [82]
Fatty acid metabolism	db/db mouse	E4ORF1 (from HAdVD-36)	N/A	Decreased CHREBPα, CHREBPβ, ACACA, SCD1	McMurphy et al, 2017 [78]
	db/db mouse	E4ORF1 (from HAdVC-5)	N/A	Decreased	McMurphy et al, 2017 [78]
				CHREBPα, CHREBPβ, SREBP-1c, SCD2, FASN
	DIO mouse	E4ORF1 (from HAdVD-36)	N/A	Upregulated GPD1, SC2	McMurphy et al, 2017 [78]
	DIO mouse	E4ORF1 (from HAdVC-5)	N/A	Upregulated SCD1	McMurphy et al, 2017 [78]
Glutamine metabolism	NHBE	HAdVC-5 and E4ORF1 (from HAdVC-5)	1.5+; 12+	Decreased miR-23a, miR-23b; Increased ASCT2, LAT1	Thai et al, 2015 [25]
Glycogen metabolism	Wild type mouse	E4ORF1 (from HAdVD-36)	N/A	Decreased GYS2	McMurphy et al, 2017 [78]
Glycolysis or glucose metabolism	MCF10A	E4ORF1 (from HAdVC-5)	N/A	Increased HK2, PFKM1	Thai et al, 2014 [26]
	3T3-L1	HAdVD-36	72	Increased Glut4, p-AKT	Na et al, 2016 [77]
	db/db mouse	E4ORF1 (from HAdVD-36)	N/A	Increased GCK, HK2, PGAM2	McMurphy et al, 2017 [78]
	DIO mouse	E4ORF1 (from HAdVD-36)	N/A	Increased HK2, PFKFB3, PGAM2	McMurphy et al, 2017 [78]
	Wild type mouse	E4ORF1 (from HAdVD-36)	N/A	Decreased INSR	McMurphy et al, 2017 [78]
				Increased p-AKT
	Wild type mouse	E4ORF1 (From HAdVC-5)	N/A	Increased p-AKT	McMurphy et al, 2017 [78]
	IMR-90	HAdVC-2	12	Increased ALDOA, ALDOC, GALM, GALE	Valdés et al, 2018 [47]
	IMR-90	E1A (from HAdVC-5) + RAS	N/A	SLC2A4, SLC2A5, PFKM, ALDOA, ALDOB, ALDOC, GAPDH, PGK1, PGAM1, PGAM2, PGAM4, PGAM5, ENO2, PKLR, LDHA, LDHB	Madhu et al, 2015 [85]
Mannose metabolism	IMR-90	HAdVC-2	6	Increased GMPPA, PMM2, GMPPB	Valdés et al, 2018 [47]
Nucleotide metabolism	BRK	HAdVC-5 and E1A (from HAdVC-5)	16	TYMS	Zerler et al, 1987 [84]
Oxidative stress detoxification	IMR-90	HAdVC-2	6, 12	Increased GCLC, GLRX, TXNDC17, GSTM3, TXN	Valdés et al, 2018 [47]
Pentose phosphate pathway	IMR-90	HAdVC-2	12+	Increased GPI, GPD	Valdés et al, 2018 [47]
	NHBE	HAdVC-5 and E4ORF1 (from HAdVC-5)	12	Increased RPIA, RPE	Thai et al, 2014 [26]
	DIO mouse	E4ORF1 (from HAdVD-36)	N/A	Increased PGD	McMurphy et al, 2017 [78]
				Decreased G6PD
	DIO mouse	E4ORF1 (from HAdVC-5)	N/A	Decreased G6PD	McMurphy et al, 2017 [78]
	Wild type mouse	E4ORF1 (from HAdVC-5)	N/A	Decreased G6PD	McMurphy et al, 2017 [78]
Serine glycine biosynthesis	IMR-90	HAdVC-2	6	Increased PSAT1, PHGDH, PSPH	Valdés et al, 2018 [47]
	IMR-90	HAdVC-2	24	Increased PSAT1, PHGDH, PSPH	Valdés et al, 2018 [47]
Transcription factors	Wild type mouse	HAdVD-36	N/A	Increased p-FoxO1	McMurphy et al, 2017 [78]
	MCF10A	E4ORF1 (of HAdVC-5)	N/A	Incrased MYC activity	Thai et al, 2014 [26]
	IMR-90	HAdVC-2	6+	Increased MYC activity	Valdés et al, 2018 [47]
	HS68	E1A (from HAdVC-2)	N/A	Increased MYC activity	Zhao et al, 2017 [49]
	IMR-90	HAdVC-2	6+	pRB/E2F derepression	Valdés et al, 2018 [47]
	IMR-90	HAdVC-5 and E1A (from HAdVC-5)	24	pRB/E2F derepression	Ferrari et al, 2008, 2014 [51,90]
	IMR-90	HAdVC-2	6+	Increased ATF/CREB activity	Valdés et al, 2018 [47]
	IMR-90	HAdVC-2	6+	Increased NRF2 activity	Valdés et al, 2018 [47]
Tricarboxylic acid cycle	db/db mouse	E4ORF1 (from HAdVC-5)	N/A	Increased PDK4	McMurphy et al, 2017 [78]
	Wild type mouse	E4ORF1 (from HAdVC-5)	N/A	Increased PDK4	McMurphy et al, 2017 [78]
